# Supplementary material for: Monitoring of the Endangered Cave Salamander Speleomantes sarrabusensis
Source: Animals (Basel). 2023 Jan 24;13(3):391. doi: 10.3390/ani13030391 (PMC9913285; doi:10.3390/ani13030391)
Supplement: Supplementary file 1 [file animals-13-00391-s001.zip]

Archive with 1 entries (1 files):
- animals-2141998-supplementary.csv
