# Supplementary material for: Monitoring of the Endangered Cave Salamander Speleomantes sarrabusensis
Source: Animals (Basel). 2023 Jan 24;13(3):391. doi: 10.3390/ani13030391 (PMC9913285; doi:10.3390/ani13030391)
Supplement: Supplementary file 1 [file animals-13-00391-s001.zip › animals-2141998-supplementary.csv]

Site	Latitude	Longitude	Elevation	Region	Province	Month	Year	Sex	Weight	Total length	Condition	Not_identifiable	Pulmonata	Sarcoptiformes	Trombidiformes	Araneae	Pseudoscorpiones	Opiliones	Lithobiomorpha	Julida	Polydesmida	Isopoda	Symphypleona	Poduromorpha	Entomobryomorpha	Zygentoma	Orthoptera	Blattodea	Hemiptera	Hymenoptera	Hymenoptera_Formicidae	Coleoptera	Coleoptera_Staphylinidae	Coleoptera_larva	Neuroptera	Lepidoptera	Lepidoptera_larva	Diptera	Diptera_larva	Archaeognatha	Hydromantes_skin	Haplotaxida	Ixodida
Forest#1	39° 12’	9° 28’	444	Sardegna	Cagliari	March	2022	j	0.27	36.32	NA	NA	NA	NA	NA	NA	NA	NA	NA	NA	NA	NA	NA	NA	NA	NA	NA	NA	NA	NA	NA	NA	NA	NA	NA	NA	NA	NA	NA	NA	NA	NA	NA
Forest#1	39° 12’	9° 28’	444	Sardegna	Cagliari	March	2022	j	0.36	43.4	NA	NA	NA	NA	NA	NA	NA	NA	NA	NA	NA	NA	NA	NA	NA	NA	NA	NA	NA	NA	NA	NA	NA	NA	NA	NA	NA	NA	NA	NA	NA	NA	NA
Forest#1	39° 12’	9° 28’	444	Sardegna	Cagliari	March	2022	j	0.64	46.45	NA	NA	NA	NA	NA	NA	NA	NA	NA	NA	NA	NA	NA	NA	NA	NA	NA	NA	NA	NA	NA	NA	NA	NA	NA	NA	NA	NA	NA	NA	NA	NA	NA
Forest#1	39° 12’	9° 28’	444	Sardegna	Cagliari	March	2022	j	0.9	54.5	NA	NA	NA	NA	NA	NA	NA	NA	NA	NA	NA	NA	NA	NA	NA	NA	NA	NA	NA	NA	NA	NA	NA	NA	NA	NA	NA	NA	NA	NA	NA	NA	NA
Forest#1	39° 12’	9° 28’	444	Sardegna	Cagliari	March	2022	j	0.95	57.6	NA	NA	NA	NA	NA	NA	NA	NA	NA	NA	NA	NA	NA	NA	NA	NA	NA	NA	NA	NA	NA	NA	NA	NA	NA	NA	NA	NA	NA	NA	NA	NA	NA
Forest#1	39° 12’	9° 28’	444	Sardegna	Cagliari	March	2022	j	0.97	59.62	NA	NA	NA	NA	NA	NA	NA	NA	NA	NA	NA	NA	NA	NA	NA	NA	NA	NA	NA	NA	NA	NA	NA	NA	NA	NA	NA	NA	NA	NA	NA	NA	NA
Forest#1	39° 12’	9° 28’	444	Sardegna	Cagliari	March	2022	j	1.25	65.23	0	0	0	1	0	1	2	0	0	0	1	0	0	0	0	0	0	0	0	0	0	1	0	0	0	0	0	1	2	0	0	0	0
Forest#1	39° 12’	9° 28’	444	Sardegna	Cagliari	March	2022	j	1.49	70.23	0	0	0	0	0	1	2	0	0	1	0	0	0	0	2	0	0	0	0	0	2	0	1	0	0	0	0	1	0	0	0	0	0
Forest#1	39° 12’	9° 28’	444	Sardegna	Cagliari	March	2022	j	1.58	71.17	0	0	0	0	0	1	0	0	0	0	0	0	0	0	0	0	0	0	0	0	0	0	0	0	0	0	0	1	0	0	0	0	0
Forest#1	39° 12’	9° 28’	444	Sardegna	Cagliari	March	2022	j	1.64	73.93	0	0	0	0	0	1	0	0	0	0	0	0	0	0	1	0	0	0	0	0	0	0	0	0	0	0	1	0	0	0	0	0	0
Forest#1	39° 12’	9° 28’	444	Sardegna	Cagliari	March	2022	j	1.81	77.31	0	0	0	0	0	1	0	0	0	0	0	0	1	0	12	0	0	0	0	1	2	0	0	0	0	3	0	1	0	0	0	0	0
Forest#1	39° 12’	9° 28’	444	Sardegna	Cagliari	March	2022	j	1.93	64.23	0	0	0	0	0	2	1	0	0	0	0	0	0	0	1	0	1	0	2	1	0	0	0	0	0	0	0	0	0	0	0	0	0
Forest#1	39° 12’	9° 28’	444	Sardegna	Cagliari	March	2022	j	1.96	78.36	0	0	0	0	0	0	0	0	0	0	0	3	0	1	1	0	1	0	0	0	0	0	0	0	0	0	0	0	0	0	0	0	0
Forest#1	39° 12’	9° 28’	444	Sardegna	Cagliari	March	2022	j	2	80.82	0	0	0	0	0	2	2	1	0	0	0	1	0	0	4	0	0	0	0	0	0	0	0	0	0	0	0	0	1	0	0	0	0
Forest#1	39° 12’	9° 28’	444	Sardegna	Cagliari	March	2022	j	2.14	81.17	0	0	3	1	0	1	1	0	0	0	0	0	0	0	0	0	0	0	0	0	0	0	1	0	0	0	0	2	0	1	0	0	0
Forest#1	39° 12’	9° 28’	444	Sardegna	Cagliari	March	2022	j	2.19	79.9	0	0	0	0	1	0	0	0	0	0	0	0	0	0	7	0	1	0	0	0	0	1	0	0	0	0	0	1	1	0	0	0	0
Forest#1	39° 12’	9° 28’	444	Sardegna	Cagliari	March	2022	j	2.22	82.48	0	0	0	1	0	2	0	0	0	0	0	1	1	0	5	0	0	0	0	0	1	0	0	0	0	0	0	0	0	0	0	0	0
Forest#1	39° 12’	9° 28’	444	Sardegna	Cagliari	March	2022	m	2.37	90.09	0	0	0	0	0	1	1	0	0	0	0	1	0	0	0	0	1	2	0	0	0	0	0	0	0	0	0	1	0	0	0	0	0
Forest#1	39° 12’	9° 28’	444	Sardegna	Cagliari	March	2022	j	2.51	85.24	0	1	0	0	0	0	0	0	0	0	0	0	0	0	1	0	0	0	0	0	0	0	0	0	0	0	0	0	0	0	1	0	0
Forest#1	39° 12’	9° 28’	444	Sardegna	Cagliari	March	2022	j	2.52	83.13	0	0	0	0	0	1	0	0	0	0	0	0	0	0	1	0	0	0	1	0	0	0	0	0	0	0	0	1	0	0	0	0	0
Forest#1	39° 12’	9° 28’	444	Sardegna	Cagliari	March	2022	j	2.55	89.69	0	0	0	0	0	1	0	0	0	0	0	0	1	0	0	0	0	0	0	0	1	0	0	0	0	0	1	3	0	0	0	0	0
Forest#1	39° 12’	9° 28’	444	Sardegna	Cagliari	March	2022	j	2.75	90.3	0	0	0	1	0	2	0	1	0	0	0	1	1	0	2	0	0	0	2	0	0	0	0	0	0	0	0	2	0	0	0	0	0
Forest#1	39° 12’	9° 28’	444	Sardegna	Cagliari	March	2022	f	3	96.14	0	0	0	1	0	0	0	0	0	0	0	2	0	0	0	0	0	0	0	0	0	0	0	0	0	0	0	4	5	0	0	0	0
Forest#1	39° 12’	9° 28’	444	Sardegna	Cagliari	March	2022	m	3.55	107.29	0	0	2	0	0	1	0	1	0	2	0	1	1	0	2	0	0	0	0	0	0	0	0	1	0	0	0	3	0	2	0	0	0
Forest#1	39° 12’	9° 28’	444	Sardegna	Cagliari	March	2022	m	3.6	105.13	0	0	0	0	0	3	0	0	0	0	0	0	0	0	2	0	0	0	0	0	0	0	0	0	0	0	0	0	0	0	0	2	0
Forest#1	39° 12’	9° 28’	444	Sardegna	Cagliari	March	2022	m	3.65	107.93	0	0	0	0	0	0	1	0	0	0	0	0	0	0	0	0	0	0	1	0	1	2	9	1	0	0	1	0	1	0	0	0	0
Forest#1	39° 12’	9° 28’	444	Sardegna	Cagliari	March	2022	m	3.7	109.4	0	0	0	0	0	0	1	0	0	0	0	1	0	0	8	0	2	0	0	0	2	0	0	0	0	0	0	1	0	1	0	0	0
Forest#1	39° 12’	9° 28’	444	Sardegna	Cagliari	March	2022	m	3.75	109.73	0	0	0	0	0	1	0	3	0	0	1	1	0	0	2	0	0	0	0	0	0	0	0	0	0	0	1	4	0	0	0	0	0
Forest#1	39° 12’	9° 28’	444	Sardegna	Cagliari	March	2022	m	3.85	116.32	0	0	0	0	0	1	0	1	0	0	1	0	0	0	2	0	0	0	1	0	0	0	1	0	0	0	0	1	0	0	0	0	0
Forest#1	39° 12’	9° 28’	444	Sardegna	Cagliari	March	2022	m	3.89	100.21	0	0	3	0	0	2	1	1	0	0	0	0	1	0	8	0	0	0	1	0	4	0	0	0	0	1	0	1	0	0	0	0	0
Forest#1	39° 12’	9° 28’	444	Sardegna	Cagliari	March	2022	m	3.97	102.21	0	0	1	0	0	1	0	0	0	0	0	0	1	0	1	0	1	1	0	0	0	0	0	1	1	0	1	0	0	0	0	0	0
Forest#1	39° 12’	9° 28’	444	Sardegna	Cagliari	March	2022	f	4.44	103.48	0	0	3	1	0	0	2	0	1	0	0	2	1	0	1	0	0	0	0	0	1	1	0	0	0	1	0	1	0	0	0	0	0
Forest#1	39° 12’	9° 28’	444	Sardegna	Cagliari	March	2022	m	4.52	109.62	0	0	0	0	0	1	1	0	0	0	0	0	0	0	2	0	1	0	0	0	0	0	0	0	0	2	0	0	0	0	0	0	0
Forest#1	39° 12’	9° 28’	444	Sardegna	Cagliari	March	2022	f	4.93	109.2	0	0	3	0	0	1	0	1	0	1	0	2	1	0	8	1	0	0	0	0	1	0	0	0	0	0	1	0	0	0	0	0	0
Forest#1	39° 12’	9° 28’	444	Sardegna	Cagliari	March	2022	f	5.25	107.65	0	0	0	0	0	1	2	0	0	2	0	0	0	0	1	0	0	0	0	0	0	1	0	0	0	0	1	2	1	0	0	0	0
Forest#1	39° 12’	9° 28’	444	Sardegna	Cagliari	March	2022	m	5.31	122.71	0	0	0	1	0	0	0	0	0	0	0	2	0	0	3	0	0	0	0	0	0	0	0	0	0	0	0	0	0	0	0	0	1
Forest#1	39° 12’	9° 28’	444	Sardegna	Cagliari	March	2022	f	5.5	112.28	0	0	0	0	0	1	1	1	0	0	0	1	0	0	5	0	1	0	0	0	1	0	0	1	0	0	1	0	0	0	0	0	0
Forest#1	39° 12’	9° 28’	444	Sardegna	Cagliari	March	2022	f	7.09	123.36	0	0	2	0	0	2	0	0	0	1	0	0	1	0	6	0	0	1	0	0	0	0	0	0	0	0	0	0	0	0	0	0	0
Forest#1	39° 12’	9° 28’	444	Sardegna	Cagliari	March	2022	f	8.74	132.36	0	0	1	1	0	1	1	0	0	0	0	2	0	0	1	0	0	0	0	0	4	0	0	0	0	0	0	2	0	1	0	0	0
